# Supplementary material for: TGFβ Drives Metabolic Perturbations during Epithelial Mesenchymal Transition in Pancreatic Cancer: TGFβ Induced EMT in PDAC
Source: Cancers (Basel). 2021 Dec 9;13(24):6204. doi: 10.3390/cancers13246204 (PMC8699757; doi:10.3390/cancers13246204)
Supplement: Supplementary file 1 [file cancers-13-06204-s001.zip]

Archive with 1 entries (1 files):
- cancers-1426308-supplementary.pdf
